# Supplementary material for: Cognitive Training Therapy Improves the Effect of Hypocaloric Treatment on Subjects with Overweight/Obesity: A Randomised Clinical Trial
Source: Nutrients. 2019 Apr 24;11(4):925. doi: 10.3390/nu11040925 (PMC6521325; doi:10.3390/nu11040925)
Supplement: Supplementary file 1 [file nutrients-11-00925-s001.zip]

Archive with 3 entries (3 files):
- Figure S1_IGT blocks.pdf
- Supplementary Information S-1.pdf
- Table S1_CONSORT Checklist.pdf
